# Supplementary material for: DNA Repair Genes: Alternative Transcription and Gene Expression at the Exon Level in Response to the DNA Damaging Agent, Ionizing Radiation
Source: PLoS One. 2012 Dec 28;7(12):e53358. doi: 10.1371/journal.pone.0053358 (PMC3532210; doi:10.1371/journal.pone.0053358)
Supplement: Table S1 — PCR primer sequences. (XLSX) [file pone.0053358.s005.xlsx]

## Sheet: Sheet1
Table S1. PCR primer sequences
Name*	PSR	Forward (5'-3')	Reverse (5'-3')	Annealing temp
APTX	338	ATAGAAAGGGATGCTGCTCA	CTTCTTTAGGGGCACAGAGC	60
DDB2	663	AACCCTCTCAATACCAACCAG	TGAGCTGGCAAAAACTCGTA	60
EXO1	239	AGCTCTGAAGGCAATAAATCAT	TCGTCCTAGGTGGAGTGCTT	60
H2AFX	185	TGTGGACAGCAAGAGTCGTT	ATTGCCGAGTTGAGTTTGCT	60
LIG1	905	GGATAGATGGCGCTGTGATT	CAGCAGGGTAGATGGGAGAG	60
PALB2	346	CCCAAGCACCTGGTAGAAGA	CAGGCTAGAAGTTGGCAAAA	60
PCNA	213	AGGTGTTGGAGGCACTCAAG	CAAAGAGACGTGGGACGAGT	60
PGK	reference gene	CTGGAGAACCTCCGCTTTCAT	TGGCTCGGCTTTAACCTTGTT	60
POLH	124	CTGGTTGTGAGCATTCGTGT	GCATCATGGCTCATCTTGTG	60
POLL	896	CGGGCAGAACTCTTTGAGAA	ATGCCTTCATCCACCACAAT	60
RAD51	100	GCCTGTACTCCCAGCACTTT	GATGGGATTTCACCACCTTG	60
RAD51C	786	TCTTGAGCAGGAGCATACCC	GTTTTCATTAAGGGCACTCCA	60
REV3L	729	TTCTGCTTCCCTACCCACTG	GTGAACTGGGGAATGTCTGC	60
RRM2B	293	GGCCTCATTGGAATGAATTG	CCAAGTTCCACAAGTAATCTGTC	60
RRM2B	5' RACE outer primer pair	GCTGATGGCGATGAATGAACACTG	GCGAGAACTCTTTCTTAGGAGTGGC	60
RRM2B	5' RACE inner primer pair	CGCGGATCCGAACACTGCGTTTGCTGGCTTTGATG	GCGAGAACTCTTTCTTAGGAGTGGC	60
XPC	853	AGTCATCCTGGGGGTTCAG	GCTGAGGGCTTCATCCTTTA	60
XPC	5' RACE outer primer pair	GCTGATGGCGATGAATGAACACTG	GCTGAGGGCTTCATCCTTTA	60
XPC	5' RACE inner primer pair	CGCGGATCCGAACACTGCGTTTGCTGGCTTTGATG	GCTGAGGGCTTCATCCTTTA	60
* Gene names are followed by the last three digits of the PSR identification number. PSR: Probe Selection Region
